# Supplementary material for: Effects of Voluntary Wheel Running Exercise on Chemotherapy-Impaired Cognitive and Motor Performance in Mice
Source: Int J Environ Res Public Health. 2023 Apr 3;20(7):5371. doi: 10.3390/ijerph20075371 (PMC10094707; doi:10.3390/ijerph20075371)
Supplement: Supplementary file 1 [file ijerph-20-05371-s001.zip]

Archive with 1 entries (1 files):
- ijerph-2255640-supplementary.pdf
